# Supplementary material for: PirVP genes causing AHPND identified in a new Vibrio species (Vibrio punensis) within the commensal Orientalis clade
Source: Sci Rep. 2018 Aug 30;8:13080. doi: 10.1038/s41598-018-30903-x (PMC6117253; doi:10.1038/s41598-018-30903-x)
Supplement: Supplementary file 2 — Table S1, Table S2, Table S3, Table S4, Table S5 and Table S6 [file 41598_2018_30903_MOESM2_ESM.xlsx]

## Sheet: Table S1
Species	Description	Chromosome	Plasmids
V. cholerae	Aquatic organism that causes Cholera	3	1
V. parahaemolyticus	Food poisoning bacterium	2	3
V. cyclitrophicus	V. cyclitrophicus overview	No data	No data
V. nigripulchritudo	V. nigripulchritudo overview	2	1
V. splendidus	Fish and shellfish pathogen	No data	No data
V. vulnificus	Pathogen in immunocompromised patients	2	4
V. mimicus	V. mimicus overview	2	No data
V. harveyi	Common marine bacterium	2	3
V. campbellii	Halophilic marine bacterium	2	4
V. tasmaniensis	V. tasmaniensis overview	2	No data
V. ordalii	V. ordalii overview	No data	No data
V. fluvialis	V. fluvialis overview	2	No data
V. crassostreae	V. crassostreae overview	No data	No data
V. alginolyticus	V. alginolyticus overview	2	3
V. owensii	V. owensii overview	2	No data
V. anguillarum	Fish pathogen	2	2
V. furnissii	Occasional human pathogen	2	No data
V. coralliilyticus	Causes disease in coral	2	2
V. jasicida	V. jasicida overview	No data	No data
V. breoganii	V. breoganii overview	2	1
V. tubiashii	V. tubiashii overview	2	4
V. shilonii	V. shilonii overview	2	1
V. albensis	V. albensis overview	No data	No data
V. gazogenes	V. gazogenes overview	2	1
V. rotiferianus	V. rotiferianus overview	2	No data
V. mediterranei	V. mediterranei overview	No data	No data
V. natriegens	V. natriegens overview	2	No data
V. metschnikovii	Common marine bacterium	No data	No data
V. orientalis	Common marine bacterium	No data	No data
V. ruber	V. ruber overview	No data	No data
V. caribbeanicus	Marine bacterium	No data	No data
V. diazotrophicus	V. diazotrophicus NBRC 103148 overview	No data	No data
V. pacinii	V. pacinii DSM 19139 overview	No data	No data
V. rhizosphaerae	V. rhizosphaerae DSM 18581 overview	No data	No data
V. litoralis	V. litoralis overview	No data	No data
V. cincinnatiensis	V. cincinnatiensis overview	No data	No data
V. ezurae	V. ezurae overview	No data	No data
V. azureus	V. azureus overview	No data	No data
V. halioticoli	V. halioticoli overview	No data	No data
V. nereis	V. nereis overview	No data	No data
V. proteolyticus	V. proteolyticus overview	No data	No data
V. sagamiensis	V. sagamiensis overview	No data	No data
V. aerogenes	V. aerogenes overview	No data	No data
V. kanaloae	V. kanaloae overview	No data	No data
V. rumoiensis	V. rumoiensis overview	No data	No data
V. ichthyoenteri	V. ichthyoenteri overview	No data	No data
V. scophthalmi	V. scophthalmi overview	2	3
V. sinaloensis	Marine bacterium	No data	No data
V. brasiliensis	Marine bacterium	No data	No data
V. navarrensis	Aquatic bacterium	No data	No data
V. antiquarius	V. sp. Ex25	2	No data
V. metoecus	V V. metoecus strainPPCK-2014	No data	No data
V. barjaei	V. barjaei strain3062	No data	No data
V. renipiscarius	V. piscium CECT 8603	No data	No data
V. tritonius	V. tritonius whole genome project	2	No data
V. variabilis	V. variabilis overview	No data	No data
V. mangrovi	V. mangrovi overview	No data	No data
V. gigantis	V. gigantis overview	No data	No data
V. ostreicida	V. ostreicida overview	No data	No data
V. panuliri	V. panuliri overview	No data	No data
V. mexicanus	V. mexicanus overview	No data	No data
V. quintilis	V. quintilis CECT 7734	No data	No data
V. sonorensis	V. sonorensis overview	No data	No data
V. europaeus	V. europaeus overview	No data	1
V. cidicii	V. cidicii overview	No data	No data
V. celticus	V. celticus overview	No data	No data
V. atlanticus	V. atlanticus overview	No data	No data
V. ishigakensis	V. ishigakensis overview	No data	No data
V. inhibens	V. inhibens overview	No data	No data
V. toranzoniae	V. toranzoniae overview	No data	No data
V. bivalvicida	V. bivalvicida overview	No data	No data
V. xuii	V. xuii overview	No data	No data
V. hepatarius	V. hepatarius overview	No data	No data
V. diabolicus	V. diabolicus overview	No data	No data
V. neptunius	V. neptunius overview	No data	No data
V. mytili	V. mytili overview	No data	No data

## Sheet: Table S2
Island start	Island end	Length	Gene start	Gene end	Strand	Product
1082	11997	10915	94	1113	1	Mobile element protein
			1082	2191	-1	GGDEF family protein
			2383	4293	1	Methyl-accepting chemotaxis protein
			4333	6570	1	diguanylate cyclase/phosphodiesterase (GGDEF & EAL domains) with PAS/PAC sensor(s)
			7055	8656	-1	Aerotaxis sensor receptor protein
			9762	10730	-1	GGDEF/response regulator receiver domain protein
			11818	11997	1	Mobile element protein
200413	205743	5330	200413	201045	-1	GTP cyclohydrolase I type 1
			201053	201730	-1	Queuosine Biosynthesis QueC ATPase
			201740	202405	-1	Queuosine Biosynthesis QueE Radical SAM
			202389	203438	-1	tgtA5 cluster protein 1
			203464	204714	-1	archaeosine tRNA-ribosyltransferase type 5
			204811	205743	1	tgtA5 cluster protein 2
			205740	207155	1	archaeosine tRNA-ribosyltransferase type 5
220548	229376	8828	228129	229376	1	Integrase
421446	425918	4472	421446	422519	1	N-acetylneuraminate synthase
			422512	423174	1	4-amino-6-deoxy-N-Acetyl-D-hexosaminyl-(Lipid carrier) acetyltrasferase
			423167	424234	1	D-glycero-D-manno-heptose 1-phosphate guanosyltransferase
			424227	424922	1	N-Acetylneuraminate cytidylyltransferase
427162	449957	22795	427162	428226	1	dTDP-glucose 4,6-dehydratase
			428227	429102	1	Glucose-1-phosphate thymidylyltransferase
			429089	429637	1	dTDP-4-dehydrorhamnose 3,5-epimerase
			429739	430782	1	UDP-4-amino-4-deoxy-L-arabinose--oxoglutarate aminotransferase
			430782	431270	1	Spermidine N1-acetyltransferase
			431263	432063	1	O-antigen export system permease protein RfbD
			432300	432752	1	ABC transporter ATP-binding protein
			432792	433295	1	Ribosomal-protein-S5p-alanine acetyltransferase
			433297	434406	1	aminotransferase, DegT/DnrJ/EryC1/StrS family
			435528	436712	1	glycosyl transferase, group 1/2 family protein
			436712	437572	1	dTDP-rhamnosyl transferase RfbF
			437574	438719	1	Lipid carrier: UDP-N-acetylgalactosaminyltransferase / Alpha-1,3-N-acetylgalactosamine
			438763	441756	1	Phosphoenolpyruvate synthase / Pyruvate phosphate dikinase
			441753	442376	1	Putative amidotransferase (Type 1 glutamine amidotransferase - GATase1)
			442369	443148	1	Putative sugar nucleotidyltransferase
			443219	445531	1	Inner membrane protein translocase component YidC, long form
			445524	446792	1	putative bifunctional polymerase
			446795	447850	1	acyltransferase family protein
			449784	449957	1	Mobile element protein
428227	462240	34013	428227	429102	1	Glucose-1-phosphate thymidylyltransferase
			429089	429637	1	dTDP-4-dehydrorhamnose 3,5-epimerase
			429739	430782	1	UDP-4-amino-4-deoxy-L-arabinose--oxoglutarate aminotransferase
			430782	431270	1	Spermidine N1-acetyltransferase
			431263	432063	1	O-antigen export system permease protein RfbD
			432300	432752	1	ABC transporter ATP-binding protein
			432792	433295	1	Ribosomal-protein-S5p-alanine acetyltransferase
			433297	434406	1	aminotransferase, DegT/DnrJ/EryC1/StrS family
			435528	436712	1	glycosyl transferase, group 1/2 family protein
			436712	437572	1	dTDP-rhamnosyl transferase RfbF
			437574	438719	1	Lipid carrier : UDP-N-acetylgalactosaminyltransferase Alpha-1,3-N-acetylgalactosamine
			438763	441756	1	Phosphoenolpyruvate synthase / Pyruvate phosphate dikinase
			441753	442376	1	Putative amidotransferase (Type 1 glutamine amidotransferase - GATase1)
			442369	443148	1	Putative sugar nucleotidyltransferase
			443219	445531	1	Inner membrane protein translocase component YidC, long form
			445524	446792	1	putative bifunctional polymerase
			446795	447850	1	acyltransferase family protein
			449784	449957	1	Mobile element protein
			450630	451826	-1	Mobile element protein
			451934	453571	-1	UDP-N-acetylglucosamine 4,6-dehydratase
			453949	454899	1	UDP-glucose 4-epimerase
			455107	455484	1	Lipid carrier : UDP-N-acetylgalactosaminyltransferase
			455496	456692	1	Polysaccharide biosynthesis protein
			458519	459745	-1	Undecaprenyl-phosphate galactosephosphotransferase
			459859	461199	-1	CDP-diacylglycerol--serine O-phosphatidyltransferase
			461269	462240	-1	Biotin--protein ligase / Biotin operon repressor
			462237	463283	-1	UDP-N-acetylenolpyruvoylglucosamine reductase
451934	459745	7811	451934	453571	-1	UDP-N-acetylglucosamine 4,6-dehydratase
			453949	454899	1	UDP-glucose 4-epimerase
			455107	455484	1	Lipid carrier : UDP-N-acetylgalactosaminyltransferase
			455496	456692	1	Polysaccharide biosynthesis protein
			458519	459745	-1	Undecaprenyl-phosphate galactosephosphotransferase
709800	714427	4627	709800	710198	-1	Type IV pilin PilA
			710456	711343	-1	Quinolinate phosphoribosyltransferase [decarboxylating]
			711474	712025	1	N-acetylmuramoyl-L-alanine amidase AmpD
			712060	712581	-1	Flavodoxin 2
			712735	713643	1	Tyrosine recombinase XerD
			713678	714427	1	Thiol:disulfide interchange protein DsbC
983944	992904	8960	984672	985541	-1	UTP--glucose-1-phosphate uridylyltransferase
			987168	987902	-1	N-acetylmannosaminyltransferase
			990516	991757	-1	UDP-N-acetyl-D-mannosaminuronate dehydrogenase
			991780	992904	-1	UDP-N-acetylglucosamine 2-epimerase
1900294	1904412	4118	1900778	1901212	1	FOG: TPR repeat protein
			1901362	1901844	1	MazG protein domain
			1903488	1903700	1	Alcohol dehydrogenase, class IV
1909091	1916092	7001	1910090	1910581	1	Acetyltransferase
			1913365	1913895	1	TonB-like
			1914012	1914506	1	Probable acetyltransferase
1992351	2000777	8426	1992351	1992926	1	COG1451: Predicted metal-dependent hydrolase
			1998774	2000183	1	Capsular polysaccharide synthesis enzyme CpsA, sugar transferase
			2000208	2000777	1	Capsular polysaccharide synthesis enzyme CpsC, polysaccharide export
2010159	2014441	4282	2010159	2011244	1	Alpha-D-GlcNAc alpha-1,2-L-rhamnosyltransferase
			2012605	2014008	1	RbmD, similar to Lipid A core - O-antigen ligase and related enzymes
			2014073	2014441	1	Low molecular weight protein-tyrosine-phosphatase Wzb
2141161	2147168	6007	2142763	2144124	1	diguanylate cyclase/phosphodiesterase (GGDEF & EAL domains) with PAS/PAC sensor(s)
			2144465	2145451	1	Cell division protein FtsZ
			2146164	2147168	1	transcriptional factor
2615793	2621691	5898	2620795	2621691	-1	Transcriptional regulators, LysR family
3004751	3017682	12931	3004751	3004987	1	Predicted transcriptional regulator
			3005122	3006030	-1	COGs COG2378
			3007955	3009076	1	2-methylthioadenine synthetase
			3009088	3009873	1	Phosphatidylinositol kinase and protein kinase of the PI-3 kinase family
			3010166	3010819	1	ABC-type Fe3+-hydroxamate transport system, periplasmic component
			3010869	3012962	-1	Putative ATP /GTP binding protein
			3016030	3017682	-1	Dynamin
3452595	3479489	26894	3452595	3453341	1	Sulfate transporter, CysZ-type
			3453547	3454515	1	Cysteine synthase
			3454815	3455072	1	Phosphocarrier protein of PTS system
			3455211	3456935	1	Phosphoenolpyruvate-protein phosphotransferase of PTS system
			3457040	3457549	1	PTS system, glucose-specific IIA component
			3457614	3458930	-1	2-octaprenyl-3-methyl-6-methoxy-1,4-benzoquinol hydroxylase
			3459080	3460504	1	tRNA-i(6)A37 methylthiotransferase
			3460624	3461736	1	Phosphate starvation-inducible protein PhoH, predicted ATPase
			3461739	3462203	1	Metal-dependent hydrolase YbeY, involved in rRNA and/or ribosome maturation and assembly
			3462276	3463175	1	Magnesium and cobalt efflux protein CorC
			3463212	3464720	1	Apolipoprotein N-acyltransferase / Copper homeostasis protein CutE
			3466009	3467337	1	Mobile element protein
			3467386	3468666	-1	Proton/glutamate symport protein Sodium/glutamate symport protein
			3468947	3469543	-1	Heat shock protein GrpE
			3469688	3470572	1	NAD kinase
			3470766	3472430	1	DNA repair protein RecN
			3472615	3472974	1	Outer membrane lipoprotein SmpA, a component of the essential YaeT outer-membrane protein assembly c
			3473284	3475203	1	Chaperone protein DnaK
			3475390	3476535	1	Chaperone protein DnaJ
			3477276	3478526	-1	Serine hydroxymethyltransferase
3857347	3867903	10556	3861026	3863248	-1	Exodeoxyribonuclease V alpha chain
			3863718	3864155	-1	Transposase and inactivated derivatives
			3866335	3867903	-1	Integrase
3857784	3869384	11600	3861026	3863248	-1	Exodeoxyribonuclease V alpha chain
			3863718	3864155	-1	Transposase and inactivated derivatives
			3866335	3867903	-1	Integrase
			3867903	3869384	-1	putative site specific recombinase
4186006	4201272	15266	4186006	4186389	-1	CrcB protein
			4189514	4189843	1	IncP-type conjugative transfer protein TrbC
			4189854	4190168	1	IncP-type conjugative transfer protein TrbD
			4190209	4192623	1	Conjugative transfer protein TrbE
			4192620	4193378	1	Conjugative transfer protein TrbJ
			4193389	4194336	1	Conjugative transfer protein TrbB
			4194333	4195640	1	IncP-type conjugative transfer protein TrbL
			4195670	4196344	1	IncP-type conjugative transfer protein TrbF
			4196353	4197225	1	Conjugative transfer protein TrbG
			4197640	4198896	1	Conjugative transfer protein TrbI
4202479	4206782	4303	4203034	4204656	1	general secretion pathway protein E
4233557	4240594	7037	4233557	4233961	-1	SSU ribosomal protein S2p (SAe)
			4236688	4237608	-1	Mobile element protein
4243649	4305703	62054	4245499	4247832	1	Purine NTPase
			4248242	4249045	1	Phosphatidylinositol kinase and protein kinase of the PI-3 kinase family
			4250190	4251176	-1	Alpha-helical coiled coil protein
			4252215	4252880	-1	Chromosome (plasmid) partitioning protein ParA
			4253194	4254138	1	Mobile element protein
			4258642	4259649	-1	LacI-family transcriptional regulator
			4259728	4260831	-1	Maltose/maltodextrin transport ATP-binding protein MalK
			4261049	4262284	1	Maltose/maltodextrin ABC transporter, substrate binding periplasmic protein MalE
			4262381	4263685	1	Maltose/maltodextrin ABC transporter, permease protein MalF
			4263690	4264532	1	Maltose/maltodextrin ABC transporter, permease protein MalG
			4264720	4265781	1	Arabinogalactan endo-1,4-beta-galactosidase
			4265781	4267847	1	Beta-galactosidase
			4267996	4269258	1	Maltoporin (maltose/maltodextrin high-affinity receptor, phage lambda receptor protein)
			4271842	4271958	-1	Phage DNA binding protein
			4271958	4272416	-1	Phage external scaffolding protein
			4272413	4272556	-1	Phage single stranded DNA synthesis
			4272670	4274211	-1	Phage DNA replication protein
			4274275	4275261	-1	Phage minor capsid protein - DNA pilot protein
			4290753	4291769	-1	Sodium/glutamate symport protein
			4292920	4293606	1	Transcriptional regulator, ArsR family
			4293584	4294207	-1	Transcriptional regulator, TetR family
			4294289	4295494	1	Tetracycline efflux protein TetA
			4295607	4296200	-1	Transcriptional regulator, TetR family
			4296285	4296701	1	Right origin-binding protein
			4299556	4301475	1	Tetracycline resistance protein TetM
			4301770	4302978	-1	Mobile element protein
4251911	4259649	7738	4252215	4252880	-1	Chromosome (plasmid) partitioning protein ParA
			4253194	4254138	1	Mobile element protein
			4258642	4259649	-1	LacI-family transcriptional regulator
4274275	4308936	34661	4274275	4275261	-1	Phage minor capsid protein - DNA pilot protein
			4290753	4291769	-1	Sodium/glutamate symport protein
			4292920	4293606	1	Transcriptional regulator, ArsR family
			4293584	4294207	-1	Transcriptional regulator, TetR family
			4294289	4295494	1	Tetracycline efflux protein TetA
			4295607	4296200	-1	Transcriptional regulator, TetR family
			4296285	4296701	1	Right origin-binding protein
			4299556	4301475	1	Tetracycline resistance protein TetM
			4301770	4302978	-1	Mobile element protein
			4308040	4308936	-1	Permease of the drug/metabolite transporter (DMT) superfamily
4370474	4385514	15040	4376869	4380825	-1	DNA helicase
			4384744	4385514	-1	DNA replication helicase DNA2
4418449	4422669	4220	4418733	4420112	1	FOG: GGDEF domain
			4420155	4421144	-1	TniB NTP-binding protein
4623257	4628935	5678	4628932	4629828	1	ABC-type nitrate/sulfonate/bicarbonate transport system, ATPase component
4656684	4668235	11551	4658607	4659833	-1	PvuII DNA methyltransferase
4686214	4690407	4193	4687186	4688133	1	Putative stomatin/prohibitin-family membrane protease subunit YbbK
			4689223	4690407	1	PHP N-terminal domain protein
			4690370	4691725	1	PHP N-terminal domain protein
4746949	4791684	44735	4750566	4751666	1	Signal recognition particle receptor protein FtsY
			4751789	4753849	1	Conjugative transfer protein TraI, relaxase
			4753855	4755825	1	Conjugative transfer protein TraD
			4758259	4758939	1	Signal peptidase I
			4761140	4762342	-1	IncF plasmid conjugative transfer pilus assembly protein TraU
			4764731	4767262	-1	putative conjugative transfer protein TraC
			4773403	4775223	1	ATP-dependent DNA helicase UvrD/PcrA
			4776428	4778521	1	TonB-dependent receptor; Outer membrane receptor for ferrienterochelin and colicins
			4779409	4784730	1	IncF plasmid conjugative transfer protein TraN
			4788089	4789450	-1	DNA ligase, phage-associated

## Sheet: Table S3
DDH results	V. parahaemolyticus RIMD2210	V. parahaemolyticus BA94C2	V. parahaemolyticus 13-028/A3	V. hepatarius	V. sinaloensis AD048	V. sinaloensis T47	V. sinaloensis DSM21326	V. tubiashii ATCC 19106	V. tubiashii ATCC 19109	V. bivalvicida 605	V. orientalis	V. punensis	V. brasiliensis
V. parahaemolyticus RIMD2210	100	92.4	90.3	18.1	17.7	17.9	17.3	17.3	17.7	17.1	17.5	17.4	17
V. parahaemolyticus BA94C2	92.4	100	89.7	18	17.7	17.9	17.3	17.2	17.6	17.1	17.5	17.5	16.9
V. parahaemolyticus 13-028/A3	90.3	89.7	100	17.9	17.4	17.5	17.1	17	17.3	16.8	17.2	17.7	16.8
V. hepatarius	18.1	18	17.9	100	25	25.2	23.3	21.6	22.2	21.9	22.4	22.4	22.8
V. sinaloensis AD048	17.7	17.7	17.4	25	100	92.5	33	23.2	24	23.6	25.4	25.4	24.1
V. sinaloensis T47	17.9	17.9	17.5	25.2	92.5	100	33.2	23.5	24.3	23.5	25.1	25.1	24
V. sinaloensis DSM21326	17.3	17.3	17.1	23.3	33	33.2	100	24.6	25.4	24	24.3	24.3	24.4
V. tubiashii ATCC 19106	17.3	17.2	17	21.6	23.2	23.5	24.6	100	98.5	58.8	29.1	26.5	29.7
V. tubiashii ATCC 19109	17.7	17.6	17.3	22.2	24	24.3	25.4	98.5	100	58.8	30.5	27.6	31
V. bivalvicida 605	17.1	17.1	16.8	21.9	23.6	23.5	24	58.8	58.8	100	29.8	26.4	29.1
V. orientalis	17.5	17.5	17.2	22.8	25.2	25.4	24.3	29.1	30.5	29.8	100	36	31.2
V. punensis	17.4	17.5	17.7	22.4	25.4	25.1	24.3	26.5	27.6	26.4	36	100	27.8
V. brasiliensis	17	16.9	16.8	22.8	24.1	24	24.4	29.7	31	29.1	31.2	27.8	100
ANIb	V. parahaemolyticus RIMD2210	V. parahaemolyticus BA94C2	V. parahaemolyticus 13-028/A3	V. hepatarius	V. sinaloensis AD048	V. sinaloensis T47	V. sinaloensis DSM21326	V. tubiashii ATCC 19106	V. tubiashii ATCC 19109	V. bivalvicida 605	V. orientalis	V. punensis	V. brasiliensis
V. parahaemolyticus RIMD2210	100	98.29	98.39	74.75	74.03	74.1	73.8	73.78	73.88	73.7	74.04	74.35	73.95
V. parahaemolyticus BA94C2	98.19	100	98.28	74.69	74.06	74.09	73.86	73.91	74.02	73.74	74.13	74.41	73.91
V. parahaemolyticus 13-028/A3	98.15	98.22	100	74.54	73.96	74.01	73.65	73.72	73.76	73.56	73.95	75.12	73.68
V. hepatarius	74.52	74.54	74.56	100	75.52	75.49	75.39	75.24	75.3	74.95	75.04	75.28	75.25
V. sinaloensis AD048	73.78	73.82	73.91	75.57	100	97.48	77.32	75.58	75.65	75.4	75.98	76.16	75.47
V. sinaloensis T47	74.05	74.11	74.14	75.71	97.42	100	77.44	75.96	76.04	75.66	76.16	76.41	75.63
V. sinaloensis DSM21326	73.53	73.57	73.58	75.45	77.41	77.48	100	75.86	75.91	75.6	75.56	75.62	75.37
V. tubiashii ATCC 19106	73.69	73.75	73.81	75.17	75.63	75.77	75.76	100	99.86	85.16	77.33	77.07	77.25
V. tubiashii ATCC 19109	73.91	73.99	73.93	75.3	75.97	76.12	75.98	99.97	100	85.31	77.55	77.31	77.57
V. bivalvicida 605	73.51	73.48	73.54	74.91	75.38	75.46	75.54	85.18	85.22	100	77.29	77.01	77.06
V. orientalis	74.02	74.01	74.02	75.2	76.27	76.23	75.7	77.57	77.62	77.49	100	79.41	77.3
V. punensis	74.29	74.3	74.86	75.3	76.23	76.28	75.71	77.26	77.33	77.18	79.41	100	76.88
V. brasiliensis	73.84	73.86	73.84	75.33	75.48	75.41	75.4	77.38	77.43	77.1	77.26	76.76	100
Tetra	V. parahaemolyticus RIMD2210	V. parahaemolyticus BA94C2	V. parahaemolyticus 13-028/A3	V. hepatarius	V. sinaloensis AD048	V. sinaloensis T47	V. sinaloensis DSM21326	V. tubiashii ATCC 19106	V. tubiashii ATCC 19109	V. bivalvicida 605	V. orientalis	V. punensis	V. brasiliensis
V. parahaemolyticus RIMD2210	1	0.99927	0.99901	0.96704	0.96503	0.96474	0.9493	0.93651	0.93672	0.93065	0.94642	0.89829	0.84405
V. parahaemolyticus BA94C2	0.99927	1	0.99903	0.96887	0.96702	0.96677	0.95169	0.93998	0.93983	0.93452	0.95021	0.90178	0.84824
V. parahaemolyticus 13-028/A3	0.99901	0.99903	1	0.96746	0.96627	0.96614	0.95002	0.93784	0.93729	0.93252	0.94887	0.90061	0.84343
V. hepatarius	0.96704	0.96887	0.96746	1	0.96072	0.96103	0.94563	0.9448	0.94617	0.93124	0.95024	0.88793	0.87962
V. sinaloensis AD048	0.96503	0.96702	0.96627	0.96072	1	0.99948	0.9782	0.97775	0.97652	0.96591	0.97378	0.92475	0.87199
V. sinaloensis T47	0.96474	0.96677	0.96614	0.96103	0.99948	1	0.97716	0.97706	0.97574	0.96524	0.97345	0.92422	0.87042
V. sinaloensis DSM21326	0.9493	0.95169	0.95002	0.94563	0.9782	0.97716	1	0.98178	0.98021	0.97905	0.98234	0.91464	0.88638
V. tubiashii ATCC 19106	0.93651	0.93998	0.93784	0.9448	0.97775	0.97706	0.98178	1	0.99887	0.99232	0.985	0.91235	0.90306
V. tubiashii ATCC 19109	0.93672	0.93983	0.93729	0.94617	0.97652	0.97574	0.98021	0.99887	1	0.99008	0.983	0.90978	0.90403
V. bivalvicida 605	0.93065	0.93452	0.93252	0.93124	0.96591	0.96524	0.97905	0.99232	0.99008	1	0.97964	0.90072	0.90206
V. orientalis	0.94642	0.95021	0.94887	0.95024	0.97378	0.97345	0.98234	0.985	0.983	0.97964	1	0.93622	0.89426
V. punensis	0.89829	0.90178	0.90061	0.88793	0.92475	0.92422	0.91464	0.91235	0.90978	0.90072	0.93622	1	0.81376
V. brasiliensis	0.84405	0.84824	0.84343	0.87962	0.87199	0.87042	0.88638	0.90306	0.90403	0.90206	0.89426	0.81376	1

## Sheet: Table S4
Primers	5´- 3´	Expected amplicon
AP4-F1	ATGAGTAACAATATAAAACATGAAAC	1269
AP4-R1	ACGATTTCGACGTTCCCCAA
AP4-F2	TTGAGAATACGGGACGTGGG	230
AP4-R2	GTTAGTCATGTGAGCACCTTC
VpirA-284F	TGACTATTCTCACGATTGGACTG	284
VpirA-284R	CACGACTAGCGCCATTGTTA
VpirB-392F	TGATGAAGTGATGGGTGCTC	392
VpirB-392R	TGTAAGCGCCGTTTAACTCA

## Sheet: Table S5
Treatment	Aquarium	Tipe	Dilution			Total count
			-1	-2	-3
T1	5	LCI	Uncountable	Uncountable	0	0
		SCI			2120	2120
		LPI			63	63
	9	LCI	400	800	492	1692
		SCI	56	1084	200	1340
		LPI	12	24	1	37
	27	LCI	Uncountable	44	37	81
		SCI		1544	13	1557
		LPI		2008	9	2017
	28	LCI	Uncountable	200	58	258
		SCI		1348	68	1416
		LPI		116	3	119
	34	LCI	50	23	54	127
		SCI	130	101	20	251
		LPI	16	64	5	85
	38	LCI	564	57	5	626
		SCI	1428	165	0	1593
		LPI	207	228	0	435

## Sheet: Table S6
Species	Strain	Accession number
		gapA	ftsZ	mreB	topA	gyrB
V. aestuarianus	LMG7909Ͳ=ATCC35048Ͳ	DQ907271	DQ907331	DQ907402	DQ907469	AB298200
V. agarivorans	LMG21448	DQ907272	DQ907332	DQ907403	DQ907470	AB298201
V. alginolyticus	LMG4409Ͳ=ATCC17749Ͳ	DQ907274	EF027344	DQ907405	DQ907472	AB298202
V. anguillarum	LMG4437Ͳ=IFO13266Ͳ	DQ907275	DQ907334	DQ907406	DQ907471	AB298203
V. brasiliensis	LMG20546Ͳ	DQ449619	DQ907335	DQ907407	DQ907473	AB298204
V. campbellii	LMG11216Ͳ=NCIMB1894Ͳ=ATCC25920Ͳ	DQ449614	DQ907337	DQ907408	DQ907475	AB298205
V. chagasii	LMG21353Ͳ	DQ481611	DQ996590	DQ481637	DQ481649	AB298206
V. cholerae	IID6019O1Eltor	DQ907277	DQ907338	DQ907409	DQ907476	AB298207
V. cincinnatiensis	LMG7891Ͳ=ATCC35912Ͳ	DQ907278	DQ907340	DQ907411	DQ907479	AB298208
V. corallilyticus	LMG20984Ͳ	DQ907279	DQ907341	DQ907412	EF114213	AB298210
V. crassostrea	LMG22240Ͳ	DQ481612	DQ481624	DQ481638	DQ481650	AB298209
V. cyclitrophicus	LMG21359Ͳ	DQ481613	DQ481625	DQ481639	DQ481651	AB298211
V. diazotrophicus	LMG7893Ͳ=ATCC33466Ͳ	DQ907280	DQ907342	DQ907413	DQ907480	AB298212
V.ezurae	LMG19970Ͳ=HDS1-1Ͳ	AY546645	DQ907343	DQ907414	DQ907481	AB298213
V. fischeri	LMG4414Ͳ=NCIMB1281Ͳ	AY546637	DQ907344	DQ907415	DQ907482	AB298214
V. fluvialis	LMG7894Ͳ=ATCC33809Ͳ	DQ907281	DQ907345	DQ907416	DQ907483	AB298215
V. fortis	LMG21557Ͳ	DQ907282	DQ907346	DQ907417	DQ907484	AB298216
V. funissii	LMG7910Ͳ=ATCC35016Ͳ	DQ907283	EF027345	DQ907418	DQ907485	AB298217
V. gallicus	LMG21330Ͳ=WT2-1Ͳ	AY546654	DQ907347	DQ907419	DQ907486	AB298218
V. gigaNDis	LMG 22741Ͳ	DQ481617	DQ481629	DQ979358	DQ481655	AB298219
V. halioticoli	IAM14596Ͳ=LMG18542Ͳ	AY546638	DQ907349	DQ907421	DQ907487	AB298220
V. harveyi	LMG4044Ͳ=NCIMB1280Ͳ=ATCC14126Ͳ	DQ449616	DQ907350	DQ907422	DQ907488	AB298221
V. harveyi	LMG19643	DQ449622	DQ907380	DQ907452	DQ907518	AB298265
V. hepatarius	LMG20362Ͳ	DQ907285	DQ907352	DQ907424	DQ907491	AB298222
V. hispanicus	LMG13240Ͳ	DQ907286	DQ907353	DQ907425	DQ907492	AB298223
V. ichthyoeNDeri	LMG19664Ͳ	DQ907287	DQ907354	DQ907426	DQ907493	AB298224
V. kanaloe	LMG20539Ͳ	DQ481619	DQ481631	DQ481643	DQ481657	AB298225
V. lendus	R3884	DQ907288	DQ914234	DQ914236	DQ914237	AB298226
V. logei	LMG14011=NCIMB1143	DQ907289	DQ907355	DQ907427	DQ907494	AB298227
V. mediterranei	LMG11258Ͳ=ATCC43341T=IFO15635	DQ907290	DQ907356	DQ907428	DQ907495	AB298228
V. metschnikovii	LMG11664Ͳ	DQ907291	EF027346	DQ907429	DQ907497	AB298229
V. mimicus	LMG7896Ͳ=ATCC33653Ͳ	DQ907292	DQ907357	DQ907430	DQ907498	AB298230
V. mytili	LMG19157Ͳ=NCIMB13275Ͳ	DQ907293	DQ907358	DQ907431	DQ907499	AB298231
V. natriegens	LMG10935Ͳ=ATCC14048Ͳ	DQ907294	DQ907359	DQ907432	DQ907500	AB298232
V. navarrensis	LMG15976Ͳ=NCIMB13275Ͳ	DQ907295	DQ907360	DQ907433	DQ907501	AB298233
V. neptunis	LMG20536Ͳ	DQ907296	DQ907361	DQ907435	DQ907503	AB298234
V. nereis	LMG3895Ͳ=IAM14407Ͳ	DQ449617	DQ907362	DQ907436	DQ907504	AB298235
V. neonatus	LMG19973Ͳ=HDD3-1Ͳ	AY546644	DQ907363	DQ907434	DQ907502	AB298257
V. nigripulchritudo	LMG3896Ͳ=ATCC2703Ͳ	DQ907297	EF027347	DQ907437	DQ907505	AB298236
V. ordalii	LMG13544T=CIP13205Ͳ	DQ907298	DQ907364	DQ907438	DQ907506	AB298237
V. orieNDalis	LMG7897Ͳ=ATCC333934Ͳ=IFO15638Ͳ	DQ907299	DQ907365	DQ907439	DQ907507	AB298238
V. parahaemolyticus	LMG2850T=ATCC17802T	DQ449618	DQ907367	DQ907440	DQ907509	AB298239
V. pectenicida	LMG19642Ͳ=CIP105190Ͳ	DQ907301	DQ907368	DQ907441	DQ907510	AB298240
V. pelagius	ATCC25916Ͳ=NBRC15639Ͳ	DQ907302	DQ907369	DQ907442	DQ907511	AB298241
V. pomeroyi	LMG20537Ͳ	DQ481621	DQ481634	DQ481646	DQ481660	AB298242
V. pondicus	DSM1617Ͳ	DQ907304	DQ907371	DQ907443	DQ907513	AB298243
V. proteolyticus	LMG3772Ͳ=ATCC15338Ͳ=NBRC13287Ͳ	DQ907305	EF114210	DQ907444	DQ907514	AB298261
V. rotiferians	LMG21460Ͳ	DQ449619	DQ907372	DQ907445	DQ907515	AB298244
V. ruber	LMG23124Ͳ	DQ907306	DQ907373	EF114211	EF114214	AB298267
V. rumoiensis	S-1-6Ͳ	DQ907307	DQ907374	DQ907446	DQ907516	AB298245
V. salmonicida	LMG1410T=NCIMB2262T	DQ907308	DQ907375	DQ907447	DQ907517	AB298246
V. scopthalmi	LMG19158Ͳ=CIP105211Ͳ	DQ907309	DQ907376	DQ907448	DQ907518	AB298247
V. splendidus	LMG19031Ͳ=NCIMB1Ͳ=ATCC33125Ͳ	DQ481622	DQ481635	DQ481647	DQ481662	AB298248
V. superstes	LMG21323Ͳ=G3-29Ͳ	AY546650	DQ907378	DQ907450	DQ907519	AB298256
V. tapetis	LMG19706Ͳ	DQ907311	DQ907379	DQ907451	DQ907520	AB298249
V. tasmaniensis	LMG20012Ͳ	DQ481623	DQ451636	DQ481648	DQ481661	AB298250
V. tubiashii	LMG10936Ͳ=ATCC19109Ͳ	DQ907312	DQ907381	DQ907453	DQ907521	AB298251
V. vulnificus	LMG13545Ͳ=ATCC27562Ͳ=IFO15645Ͳ	DQ907313	DQ907382	DQ907454	DQ907522	AB298252
V. wodanis	NCIMB13582Ͳ	DQ907314	DQ907383	DQ907455	DQ907523	AB298253
V. xuii	LMG21346Ͳ	DQ907315	DQ907384	DQ907456	DQ907524	AB298254
P. damselae	JCM8968	DQ907260	DQ907321	DQ907388	DQ907460	AB298190
